# Supplementary material for: RNA Expression Signatures of Intracranial Aneurysm Growth Trajectory Identified in Circulating Whole Blood
Source: J Pers Med. 2023 Jan 31;13(2):266. doi: 10.3390/jpm13020266 (PMC9967913; doi:10.3390/jpm13020266)
Supplement: Supplementary file 1 [file jpm-13-00266-s001.zip]

Archive with 1 entries (1 files):
- jpm-2165218-supplementary.pdf
